# Supplementary material for: Homologous Recombination Repair Gene Mutation Characterization by Liquid Biopsy: A Phase II Trial of Olaparib and Abiraterone in Metastatic Castrate-Resistant Prostate Cancer
Source: Cancers (Basel). 2021 Nov 20;13(22):5830. doi: 10.3390/cancers13225830 (PMC8616430; doi:10.3390/cancers13225830)
Supplement: Supplementary file 1 [file cancers-13-05830-s001.zip]

Archive with 1 entries (1 files):
- cancers-1449920-supplementary.pdf
